# Supplementary material for: Nanoemulsions of Jasminum humile L. and Jasminum grandiflorum L. Essential Oils: An Approach to Enhance Their Cytotoxic and Antiviral Effects
Source: Molecules. 2022 Jun 6;27(11):3639. doi: 10.3390/molecules27113639 (PMC9182578; doi:10.3390/molecules27113639)
Supplement: Supplementary file 1 [file molecules-27-03639-s001.zip]

Archive with 1 entries (1 files):
- molecules-1723655-supplementary.pdf
